# Supplementary material for: Human Neurons Form Axon-Mediated Functional Connections with Human Cardiomyocytes in Compartmentalized Microfluidic Chip
Source: Int J Mol Sci. 2022 Mar 15;23(6):3148. doi: 10.3390/ijms23063148 (PMC8955890; doi:10.3390/ijms23063148)
Supplement: Supplementary file 1 [file ijms-23-03148-s001.zip]

Archive with 12 entries (12 files):
- Supplementary Figures S1-S2.pdf
- Supplementary Table S1_Relative expression of the genes evaluated from control and coculture samples.pdf
- Supplementary Table S2_Number of samples for each analysis method and sample type.pdf
- Supplementary Table S3_20í┴ TaqMan Assays used in RT-qPCR.pdf
- Supplementary Video S1_Cardiac beating in coculture.mp4
- Supplementary Video S2_2wk 3D projection.mp4
- Supplementary Video S3_4wk 3D projection.mp4
- Supplementary Video S4_CM beating in the coculture during high potassium exposure of the neurons.mp4
- Supplementary Video S5_Baseline CM beating.mp4
- Supplementary Video S6_CM beating after medium change.mp4
- Supplementary Video S7_CM beating during acute K exposure.mp4
- Supplementary Video S8_CM beating after K exposure.mp4
